# Supplementary material for: H3K36 Methylation in Neural Development and Associated Diseases
Source: Front Genet. 2020 Jan 9;10:1291. doi: 10.3389/fgene.2019.01291 (PMC6962298; doi:10.3389/fgene.2019.01291)
Supplement: Supplementary Table 1 — Genes/proteins cited in this mini-review with official names and aliases. [file Table_1.xlsx]

## Sheet: Foglio2
Official Gene name	Aliases	Protein names	Organism
SET	EZL3, KMT3	Histone-lysine N-methyltransferase, H3 lysine-36 specific; Lysine N-methyltransferase 3; SET domain-containing protein 2	S. cerevisiae
NSD1	ARA267, KMT3B, SOTOS, SOTOS1, STO	Histone-lysine N-methyltransferase, H3 lysine-36 and H4 lysine-20 specific; Androgen receptor coactivator 267 kDa protein; Lysine N-methyltransferase 3B; Nuclear receptor-binding SET domain-containing protein 1	H. sapiens
NSD2	KMT3F, KMT3G, MMSET, REIIBP, TRX5, WHS, WHSC1, KIAA1090	Histone-lysine N-methyltransferase NSD2; Multiple myeloma SET domain-containing protein; Nuclear SET domain-containing protein 2; Protein trithorax-5; Wolf-Hirschhorn syndrome candidate 1 protein	H. sapiens
NSD3	KMT3F, KMT3G, WHISTLE, WHSC1L1, pp14328	Histone-lysine N-methyltransferase NSD3; Nuclear SET domain-containing protein 3; Wolf-Hirschhorn syndrome candidate 1-like protein 1; WHISTLE; WHSC1-like 1 isoform 9 with methyltransferase activity to lysine;	H. sapiens
ASH1L	ASH11, KMT2H, MRD52, ASH1L	Histone-lysine N-methyltransferase ASH1L; ASH1-like protein; Absent small and homeotic disks protein 1 homolog; Lysine N-methyltransferase 2H	H. sapiens
SETMAR	METNASE, Mar1	Histone-lysine N-methyltransferase SETMAR; SET domain and mariner transposase fusion protein	H. sapiens
SETD3	C14orf154, hSETD3	Actin-histidine N-methyltransferase; SET domain-containing protein 3	H. sapiens
SMYD2	HSKM-B, KMT3C, ZMYND14	N-lysine methyltransferase SMYD2; HSKM-B; Histone methyltransferase SMYD2; Lysine N-methyltransferase 3C; SET and MYND domain-containing protein 2	H. sapiens
SETD2	HBP231, HIF-1, HIP-1, HSPC069, HYPB, KMT3A, LLS, SET2, p231HBP	Histone-lysine N-methyltransferase SETD2; HIF-1; Huntingtin yeast partner B; Huntingtin-interacting protein 1; Lysine N-methyltransferase 3A; Protein-lysine N-methyltransferase SETD2; SET domain-containing protein 2	H. sapiens
JHD1	YER051W, KDM2	Histone demethylase JHD2; Jumonji/ARID domain-containing protein 2	S. cerevisiae
RPH1	YER169W, KDM4	DNA damage-responsive transcriptional repressor RPH1	S. cerevisiae
KDM2A	CXXC8, FBL11, FBL7, FBXL11, JHDM1A, LILINA	Lysine-specific demethylase 2A; CXXC-type zinc finger protein 8; F-box and leucine-rich repeat protein 1; F-box protein FBL7; F-box protein Lilina; F-box/LRR-repeat protein 11; JmjC domain-containing histone demethylation protein 1A; [Histone-H3]-lysine-36 demethylase 1A	H. sapiens
KDM2B	CXXC2, FBXL10, Fbl10, JHDM1B, PCCX2	Lysine-specific demethylase 2B; CXXC-type zinc finger protein 2; F-box and leucine-rich repeat protein 10; F-box protein FBL10; F-box/LRR-repeat protein 10; JmjC domain-containing histone demethylation protein 1B; Jumonji domain-containing EMSY-interactor methyltransferase motif protein; Protein-containing CXXC domain 2; [Histone-H3]-lysine-36 demethylase 1B	H. sapiens
KDM4A	JHDM3A, JMJD2, JMJD2A, TDRD14A, KIAA0677	Lysine-specific demethylase 4A; JmjC domain-containing histone demethylation protein 3A; Jumonji domain-containing protein 2A	H. sapiens
KDM4B	JMJD2B, TDRD14B	Lysine-specific demethylase 4B; JmjC domain-containing histone demethylation protein 3B; Jumonji domain-containing protein 2B	H. sapiens
KDM4D	JMJD2D	Lysine-specific demethylase 4D; JmjC domain-containing histone demethylation protein 3D; Jumonji domain-containing protein 2D	H. sapiens
DNMT3A	DNMT3A2, M.HsaIIIA, TBRS	DNA (cytosine-5)-methyltransferase 3A; DNA methyltransferase HsaIIIA	H. sapiens
DNMT3B	ICF, ICF1, M.HsaIIIB	DNA (cytosine-5)-methyltransferase 3B; DNA methyltransferase HsaIIIB	H. sapiens
MSH6	GTBP, GTMBP, HNPCC5, HSAP, p160	DNA mismatch repair protein Msh6; G/T mismatch-binding protein; MutS protein homolog 6; MutS-alpha 160 kDa subunit	H. sapiens
PSIP1	DFS70, LEDGF, PAIP, PSIP2, p52, p75	PC4 and SFRS1-interacting protein; CLL-associated antigen KW-7; Dense fine speckles 70 kDa protein; Lens epithelium-derived growth factor; Transcriptional coactivator p75/p52	H. sapiens
ZMYND11	BRAM1, BS69, MRD30	Zinc finger MYND domain-containing protein 11; Adenovirus 5 E1A-binding protein; Bone morphogenetic protein receptor-associated molecule 1; Protein BS69	H. sapiens
PHF1	MTF2L2, PCL1, PHF2, TDRD19C, hPHF1	PHD finger protein 1; Polycomb-like protein 1	H. sapiens
PHF19	MTF2L1, PCL3, TDRD19B	PHD finger protein 19; Polycomb-like protein 3	H. sapiens
MORF4L1	Eaf3, FWP006, HsT17725, MEAF3, MORFRG15, MRG15, S863-6	Mortality factor 4-like protein 1; MORF-related gene 15 protein; Protein MSL3-1; Transcription factor-like protein MRG15	H. sapiens
KDM5B	CT31, JARID1B, MRT65, PLU-1, PLU1, PPP1R98, PUT1, RBBP2H1A, RBP2-H1	Lysine-specific demethylase 5B; Cancer/testis antigen 31; Histone demethylase JARID1B; Jumonji/ARID domain-containing protein 1B; PLU-1; Retinoblastoma-binding protein 2 homolog 1	H. sapiens
